# Supplementary material for: Regulation of synaptic connectivity in schizophrenia spectrum by mutual neuron-microglia interaction
Source: Commun Biol. 2023 Apr 29;6:472. doi: 10.1038/s42003-023-04852-9 (PMC10147621; doi:10.1038/s42003-023-04852-9)
Supplement: Supplementary file 3 — Supplementary data 1 [file 42003_2023_4852_MOESM3_ESM.xlsx]

## Sheet: Figure 1d
	Gene name	iPSC	mgCTR1	mgCTR2	mgSCZ1	mgSCZ2	mgSCZ4	mgSCZ5
	RGS1	0	4.52082	5.55987	1.79837	6.71267	3.11203	5.09277
	PTPRC	0	4.65623	2.01977	6.47046	3.12781	0.497982	5.81478
	SLCO2B1	0	3.7033	2.48136	2.69345	5.04138	4.95124	3.39092
	SLCO2B1	0	3.7033	2.48136	2.69345	5.04138	4.95124	3.39092
	FOSB	0	1.37704	3.64095	3.96299	3.38418	4.8455	3.0735
	P2RY12	0	3.43933	0.868972	-0.0267257	-0.486881	-0.486881	0.721863
	TMEM119	0	3.13975	1.11831	3.07319	3.23406	2.44703	2.70415
	DUSP1	0	1.26673	3.05153	3.42578	3.20383	4.07515	2.54408
	CSF1R	0	2.76449	1.24899	0.301449	3.07948	3.09385	1.16201
	CX3CR1	0	1.6	1.09	1.25	0.22	-0.95	0.87
	GPR34	0	2.98478	1	1	1.16312	1	1
	BLNK	0	0.554557	2.46238	1.3439	1.90501	3.21904	5.01363
	SPP1	0	0.981183	1.96779	0.938716	1.71737	2.42055	2.24148
	C1QA	0	2.83	0.67	1.65	0.47	1.99	0.36
	MMP9	0	1.86721	0.380421	-0.0621287	2.00293	1.65568	0.427268
	TXNIP	0	1.79776	0.533725	1.97216	0.840096	1.34606	-0.156898
	CLECL1	0	0	1.96858	0.992688	0	2.47429	0
	TREM2	0	1.87031	-0.0495603	1.00025	-0.0495603	-0.0495603	0.33882
	CD33	0	1.68588	0.0352743	0.949575	1.80772	1.14941	-0.640901
	PROS1	0	0.950712	0.975378	0.297977	1.2925	0.572436	0.373998
	LY96	0	0.176899	1.32228	0.702914	0.825156	2.75079	0.900177
	CD163	0	1.32408	-0.0626128	1.91577	2.42283	1.9024	1.36585
	CSF3R	0	0.809244	0.558878	1.30518	3.41714	1.95812	0.762474
	SIRPA	0	0.728385	0.478783	0.383465	0.978723	0.588691	0.435129
	P2RY13	0	1.03231	0	0	0	0	0
	FTL	0	-0.0089452	0.921314	0.998031	1.08934	1.02365	0.7747
	OLFML2B	0	0.610118	0.433852	0.400197	0.575087	0.056861	1.00181
	SLC2A5	0	0.398881	0.609877	0.72301	0.963091	2.3932	0.202127
	SIGLEC12	0	0	0.873829	0.760918	0	3.57733	0
	SIGLEC7	0	0	0.873829	2.77153	0	3.46274	1.34745
	SIGLEC14	0	0.722143	0	0	0	2.88357	0
	AIF1	0	-0.231872	-0.420715	0.901813	0.17968	0.995631	0.111322
	ITM2B	0	0.171483	0.444339	-0.112293	0.44768	0.170875	0.590111
	SIGLEC5	0	0.430807	0	0	0	0	0
	MERTK	0	0.143415	0.364807	0.660841	0.496671	0.111059	0.375637
	GAS6	0	-0.355231	-0.216122	-0.501867	-0.172619	-0.41994	-1.6075
	SLC37A2	0	-0.236018	-0.813742	-0.67579	-0.833848	-0.0429973	-0.832938
	SLC17A9	0	-3.2975	-1.25923	-1.13727	-0.6793	0.779726	-2.09806
	RUNX1	0	4.81315	3.3329	3.18103	4.53792	3.71242	4.54101
	IFI16	0	1.61958	2.24185	2.32934	3.24734	3.21072	1.60035
	SPI1	0	2.22417	1.36055	1.90246	1.95903	3.31263	1.71751
	TAL1	0	1.38304	2.00354	1.54707	3.04004	3.13159	1.95628
	HCLS1	0	1.53996	1.49016	1.43472	1.68272	2.59314	1.937
	SALL1	0	1.58937	0.47869	1.0582	0.10685	1.17524	1.09527
	CIITA	0	0.705234	-0.189844	0.0791639	0.0237029	1.64712	0.0422971
	TRIM2	0	0.478095	0.113527	-0.0262079	-0.0899699	-0.780323	0.320719
	IRF8	0	-0.631966	0.709949	1.34643	0.694498	1.79955	0.248739
	MNDA	0	0.207335	-0.223471	1.65402	1.82182	2.46992	-0.223471
	IRF5	0	-2.92841	-1.38698	-1.03207	-0.412456	0.718721	-2.50457
	POU5F1	0	0.264406	-0.229665	0.179821	-0.523296	-2.06255	0.366923
	SOX2	0	-0.758524	-0.47105	-0.272375	-1.43164	-0.793235	-0.477732
	LIN28A	0	-1.8879	-0.990855	-1.24271	-1.77498	-1.82226	-1.21738
	DNMT3B	0	-3.12237	-1.66823	-2.11873	-2.67321	-2.79217	-1.74231
	NANOG	0	-7.15579	-4.60057	-4.88044	-7.08466	-6.41879	-4.06252

## Sheet: Figure 1e-l
	1e
	MERTK	iPSC	CTR	SCZ
		214.87	876.88	509.42
		195.83	640.25	303.05
		352.9	541.24	366.27
			238.82	450.91
			324.52	1302.06
			883.89	575.18
				318.03
				400.44
				717.94
	1f
	TMEM119	iPSC	CTR	SCZ
		24.85	359.3	251.08
		51.38	188.58	42.7
		16.08	165.7	283.12
			147.78	279.87
			65.45	99.16
			87.17	167.78
				77.27
				263.28
				261.01
	1g
	P2RY12	iPSC	CTR	SCZ
		1.7	7.26	1
		1	21.96	12.13
		1.5	16.38	1.75
			5.68	11
			1	4.19
			1	20.81
			15.79	5.92
			10.18	4.38
			1	10.03
	1h
	CSF1R	iPSC	CTR	SCZ
		3.1	146.11	9.33
		3.72	8.34	6.64
		16.58	4.62	12.88
			13.48	110.07
			7.44	21.85
			34.72	66.62
				21.19
				25.1
				6.1
	1i
	ITGAM	iPSC	CTR	SCZ
		12.23	99.35	48.98
		55.46	20.91	32.56
		27.14	15.48	182.15
			16.59	15.87
			129.89	36.69
			250.76	298.11
				83.25
				208.6
				20.12
	1j
	PROS1	iPSC	CTR	SCZ
		726.47	1403.04	613.61
		463.91	1195.67	714.43
		692.6	1040.77	986.93
			1216.62	1337.09
			1358.22	1737.84
			1127.4	933.35
				1063.49
				1493.11
				883.63
	1k
	SPI1	iPSC	CTR	SCZ
		3.1	128.36	67.68
		24.15	21.96	12.27
		5.52	2.81	42.58
			4.9	4.72
			35.8	80.23
			43.46	108.54
				33.9
				65.87
				8.01
	1l
	SALL1	iPSC	CTR	SCZ
		5078.83	18833.1	14199.4
		7489.7	19302.9	7124.08
		5493.03	16214.5	16286.7
			5576.15	5978.72
			10008.1	6987.96
			9584.13	13596.2
				13610
				13844.1
				11134.9

## Sheet: Figure 2a-h
	2a
	NNAT	CTR	SCZ
		4.17585	3231.82
		5.23978	5040.25
		10.8592	2942.94
		17.1543	111.548
		2.57782	3194.28
		7.49268	5966.87
			7877.06
			2405.89
			1428.78
	2b
	GSTM1	CTR	SCZ
		2.08792	616.776
		1.04796	732.595
		3.61973	389.026
		0	6.1971
		2.57782	77.1464
		0	674.428
			2.99081
			460.604
			166.329
	2c
	NLRP2	CTR	SCZ
		0	16.6696
		1.04796	236.684
		0	62.363
		0	17.3519
		7.73345	761.039
		7.49268	1939.44
			1490.17
			9.26768
			30.5893
	2d
	NLRP3	CTR	SCZ
		27.143	281.3
		57.6376	52.9722
		16.2888	92.0597
		54.5819	37.1826
		73.4678	81.3165
		59.9414	145.822
			57.5732
			135.308
			28.0402
	2e
	TLR4	CTR	SCZ
		93.91	107.27
		29.29	141.88
		12.76	268.27
		18.15	55.53
		70.6	809.99
		138.37	327.28
			45.86
			153.92
			68.55
	2f
	NLRP1	CTR	SCZ
		1693.31	1331.49
		1801.44	1585.79
		1977.27	1208.65
		1242.91	1117.96
		1103.31	1113.41
		445.814	833.921
			1239.69
			951.791
			1364.41
	2g
	C4A	CTR	SCZ
		29.19	67.68
		28.25	46.08
		41.72	45.54
		45.45	65.79
		31.93	44.79
		45.93	77.56
			39.88
			90.66
			81.59
	2h
	C4B	CTR	SCZ
		18.75	55.18
		21.96	6.64
		25.43	27.73
		28.29	25.79
		8.73	92.74
		12.24	87.58
			6.98
			50.27
			11.2

## Sheet: Figure 3a
	CTR microglia		SCZ microglia
	DMSO	LPS	DMSO	LPS
	39.46	122.1	115.9	74.7
	48.36	59.06	62.1	64.74
	38.56	60.34	79.8	133.38
	56.66	110.7	60.62	137.94
	43.56	121.52	56.8	44.98
	67.42	126.28	85.2	123.66
	52.02	128.1	57.48	63.08
	74.54	66.98	47.32	74.64
	47.22	54.33	86.88	125.88
	66.38	96.32	55.9	115.82
	69.46	47.94	61.32	55.11
	48.36	124.54	125	167.14
	33.56	112.92	54.02	156.14
	16.66	105.3	62.54
	53.56		55.36
	37.42		46.58
	52.02		43.56
	34.54		41.16
	17.22		60.8
	46.38		62.96
	55.62		71.25
	49.87		69.85
	34.6

## Sheet: Figure 3b
	CTR microglia		SCZ microglia
	DMSO	LPS	DMSO	LPS
	64.2687	106.925	84.597	108.09
	59.0746	119.075	76.3881	107.134
	117.94	126.836	88.5672	152.806
	134.955	228.388	92.4478	142.478
	110.388	208.955	134.299	120.896
	136.925	147.881	102.836	135.552
	118.03	134.328	129.403	190.179
	75.8507	155.91	110.687	126.836
	106.299	105.403	116.537	228.388
	104.418	201.731	173.612	208.955
	126.299	126.836	122.657	147.881
	125.821	228.388	97.4627	134.328
	77.9701	208.955	198.657	155.91
	99.0448	147.881	138.955	105.403
	111.194	134.328	220.507	201.731
	59.3134	155.91	142.179	206.985
	103.582	105.403	118.239	142.687
	98.0299	171.881	138.418	204.119
	76.4776	182.09	156.299	183.164
	94.1194	204.03	130.179	202.597
		123.134	143.642	180.149
			94.209	168.478
			163.254	174.418
			177.731	174.687
			142.507	141.731
			112.955	225.373
			186.269	194.507
			111.522
			117.433
			105.731

## Sheet: Figure 3e
	CTR	SCZ
	1848	1865
	2191	1908
	2271	2136
	2048	1436
	1526	2732
	1822	1931
	2133	2412
	1926	1717
	1490	1726
	1614	1675
	1689	1650
	1626	1796
	1563	1681
	1582	1351
	1580	1568
	1570	1938
	1537	2584
	1793	1827
	1520	1865
	1380	2105
	1514	1922
	1421	1721
	1378	1760
	1169	1884
	1284	1669
	1224	1450
	1195	1499
	1472	1865
	1350	1911
	1196	1966
	1316	1978
	1243	2083
		1467
		2812
		1927
		2099
		2219
		1738
		2134
		1555
		3007
		2207
		1829
		2643
		2111
		2637
		2713
		2681
		1515
		1612
		2176
		1888
		2551
		2082
		1432
		1707
		1923
		1994
		1908
		1922
		1785
		1878
		1578
		1489
		1724
		1752
		1941
		1476
		1477
		1640
		1348
		2069
		1564
		1795
		2748
		1638
		2728
		2019

## Sheet: Figure 3f
	CTR microglia		SCZ microglia
	DMSO	LPS	DMSO	LPS
	641	1913	2109	401
	703	917	2024	4205
	776	859	1235	3468
	846	1357	1042	3230
	610	964	487	1868
	557	413	467	1013
	815	412	2966	3910
	774	484	3639	1511
	500	321	2274	1552
	400	340	2146	1770
	350	1531	1189	967
	503	1457	1030	1353
	362	1254	435	2795
	314		431	1222
	356		3385	1729
	449		535	1785
			635	1461
			921	1367
			885	1395
			349	1527
			452	1993
			930	1841
			1024	3347
			427	2367
			369	1356
			1518	1296
			1454	2322
			1301	1332
			1373	1371
			1278	3375
			1242	2361
			1348
			1380

## Sheet: Figure 4j
		CTR1	CTR2	SCZ1	SCZ2	SCZ4	SCZ5
		100	106.374	94.62	112.413	112.413	96.5722
		100	102.268	36.8149	78.5928	78.2189	50.4043
		100	99.1849	37.9513	55.4342	78.5928	119.165
		100	97.2403	119.566	55.4374	88.7036	89.7695
		100	100.727	93.1545	56.2835	89.3919	91.4783
		98.8869	100.39	94.5951	92.3515	81.4718	80.6823
		100	100	83.719	79.898	92.3515	51.3621
		100	100	115.675	70.8165	79.7804	85.1145
		100	100	72.022		46.1177	26.1195
		100	100	56.1142
		100		81.3041
		100		72.7522
		100		89.0557

## Sheet: Figure 4k
		CTR	SCZ
		100	94.62
		100	36.8149
		100	37.9513
		100	119.566
		100	93.1545
		98.8869	94.5951
		100	83.719
		100	115.675
		100	72.022
		100	56.1142
		100	81.3041
		100	72.7522
		100	89.0557
		97.4614	112.413
		102.268	78.5928
		99.1849	55.4342
		97.2403	55.4374
		100.727	56.2835
		100.39	92.3515
		100	79.898
		100	70.8165
		100	78.2189
		100	94.2485
			97.8805
			84.6204
			79.7686
			46.1177
			96.5722
			50.4043
			119.165
			89.7695
			91.4783
			80.6823
			51.3621
			85.1145
			26.1195

## Sheet: Figure 4l
		CTR	SCZ
		121.805	56.2432
		127.375	51.2269
		117.946	36.7398
		32.8735	105.574
		131.341	156.157
		162.843	161.963
		39.1215	169.879
		66.6953	244.228
		127.892	43.596
		113.382	35.3896
		91.2263	5.72554
		67.5	10.1365
			42.9982
			26.5247
			19.7366
			14.9915
			91.5855
			96.4824
			76.9165
			99.3496
			41.0904
			62.6066
			67.5463
			81.7804

[truncated: 21 more sheets: Figure 5e, Figure 5g, Figure 5h, Figure 6b, Figure 6c, Figure 6d, Figure 6e, Figure 6f, Figure 6g, Suppl. Figure 2, Suppl. Figure 3, Suppl. Figure 4, Suppl. Figure 5, Suppl. Figure 7, Suppl. Figure 8, Suppl. Figure 9, Suppl. Figure 11, Suppl. Figure 12, Suppl. Figure 13 a + b, Suppl. Figure 13 c+d …]
